# Supplementary material for: Anxiety and Depression in Belgium during the First 15 Months of the COVID-19 Pandemic: A Longitudinal Study
Source: Behav Sci (Basel). 2022 May 12;12(5):141. doi: 10.3390/bs12050141 (PMC9137576; doi:10.3390/bs12050141)
Supplement: Supplementary file 1 [file behavsci-12-00141-s001.zip]

Archive with 2 entries (2 files):
- S1. Demographic information Belgian Health Interview Survey 2018.pdf
- S2. Descriptive analysis missing data.pdf
